# Supplementary material for: Grain Boundary Engineering in 3D Porous Silver Electrocatalysts for Enhanced CO2-to-CO Conversion
Source: Molecules. 2025 Aug 24;30(17):3475. doi: 10.3390/molecules30173475 (PMC12430137; doi:10.3390/molecules30173475)
Supplement: Supplementary file 1 [file molecules-30-03475-s001.zip]

Archive with 1 entries (1 files):
- molecules-3795760-supplementary.pdf
